# Supplementary material for: Volumetric analysis of the aging auditory pathway using high resolution magnetic resonance histology
Source: Front Aging Neurosci. 2022 Nov 10;14:1034073. doi: 10.3389/fnagi.2022.1034073 (PMC9691338; doi:10.3389/fnagi.2022.1034073)
Supplement: Supplementary Table 1 — Complete raw volumetric data using magnetic resonance imaging for 104 mice for 11 well defined regions of interests as well as total brain volume separated by hemisphere. Mice strain, sex, weight in grams, age in days, and age category (young/old) were included and the data set is currently sorted by strain and age category. Within analysis, the three subdivisions of the medial geniculate nucleus were summed and combined as a separate summation ROI not included in this raw data. [file Table_1.XLSX]

## Sheet: Sheet1
				0 = young 1 = old	left	volume (mm^3)											right	volume (mm^3)
strain	sex	weight (grams)	age (days)	age category	AUD__Auditory_areas_left	MGd__Medial_geniculate_complex__dorsal_part_left	MGv__Medial_geniculate_complex__ventral_part_left	MGm__Medial_geniculate_complex__medial_part_left	IC__Inferior_colliculus_left	ICc__Inferior_colliculus__central_nucleus_left	NLL__Nucleus_of_the_lateral_lemniscus_left	SOC__Superior_olivary_complex_left	DCO__Dorsal_cochlear_nucleus_left	VCO__Ventral_cochlear_nucleus_left	ll__lateral_lemniscus_left	Total brain volume_left	AUD__Auditory_areas_right	MGd__Medial_geniculate_complex__dorsal_part_right	MGv__Medial_geniculate_complex__ventral_part_right	MGm__Medial_geniculate_complex__medial_part_right	IC__Inferior_colliculus_right	ICc__Inferior_colliculus__central_nucleus_right	NLL__Nucleus_of_the_lateral_lemniscus_right	SOC__Superior_olivary_complex_right	DCO__Dorsal_cochlear_nucleus_right	VCO__Ventral_cochlear_nucleus_right	ll__lateral_lemniscus_right	Total brain volume_right
BXD62	M	23.5	96	0	2.51706	0.074358	0.122016	0.108621	1.66959	0.522055	0.330146	0.324678	0.270641	0.364956	0.352927	211.669	2.45199	0.0766361	0.127575	0.111719	1.66495	0.516223	0.345728	0.316659	0.251778	0.374888	0.361766	210.656
BXD62	M	23	96	0	2.46785	0.0740846	0.126755	0.109259	1.82742	0.493077	0.347551	0.332424	0.25515	0.37097	0.383272	214.486	2.51487	0.078003	0.133043	0.108348	1.77375	0.488612	0.347186	0.328506	0.2608	0.353292	0.364227	215.526
BXD62	F	17.5	96	0	2.48698	0.0730823	0.126299	0.108257	1.63205	0.495173	0.317297	0.291236	0.254239	0.345455	0.362495	207.734	2.50083	0.0727178	0.140059	0.112448	1.60599	0.4949	0.31748	0.286497	0.23975	0.333244	0.352563	205.877
BXD62	F	17.8	96	0	2.33973	0.0709864	0.121196	0.107254	1.72928	0.459361	0.333518	0.297705	0.24622	0.368145	0.381814	204.498	2.41955	0.0766361	0.121652	0.107345	1.73411	0.458177	0.322491	0.315019	0.238292	0.351014	0.372519	202.937
BXD65b	F	19.1	97	0	2.45864	0.0678881	0.124386	0.111902	1.87572	0.527523	0.354932	0.35557	0.232187	0.388375	0.37908	214.143	2.5053	0.0719888	0.127666	0.112904	1.77748	0.516405	0.344088	0.354112	0.250503	0.376164	0.380903	213.343
BXD65b	F	20.6	97	0	2.43942	0.0703485	0.126755	0.105249	1.84355	0.530894	0.355023	0.377987	0.245309	0.394207	0.376437	215.216	2.32487	0.0729911	0.121379	0.105978	1.80865	0.500641	0.344726	0.380811	0.233007	0.403775	0.384639	212.054
BXD65b	M	22	97	0	2.28423	0.0649721	0.107254	0.0992351	1.81858	0.517408	0.353474	0.369512	0.247404	0.391746	0.375344	206.076	2.40442	0.0726266	0.128851	0.106252	1.82332	0.487974	0.351105	0.376893	0.257064	0.383819	0.375162	207.278
BXD65b	M	23.2	97	0	2.36333	0.064881	0.128395	0.10607	1.89595	0.529527	0.350285	0.356117	0.242939	0.40013	0.376164	212.617	2.42894	0.070713	0.130491	0.106525	1.82523	0.503739	0.340079	0.355843	0.252872	0.396941	0.380447	212.277
BXD44	F	18.4	116	0	2.12522	0.0735379	0.113451	0.102151	1.56416	0.421909	0.310281	0.304175	0.244488	0.34664	0.348371	196.839	2.13369	0.0688905	0.122928	0.104885	1.61346	0.423002	0.33051	0.310554	0.245035	0.344361	0.35967	199.404
BXD44	F	20.2	116	0	2.28788	0.0754515	0.126664	0.104065	1.67506	0.496814	0.323585	0.342448	0.273375	0.371152	0.365867	210.362	2.34337	0.0800078	0.141062	0.108712	1.68107	0.491346	0.345364	0.331422	0.2608	0.375344	0.373977	211.461
BXD44	M	26.2	116	0	2.32387	0.0689816	0.131311	0.111719	1.60836	0.471936	0.339987	0.33534	0.277202	0.391291	0.360491	209.188	2.18436	0.0740846	0.135776	0.104703	1.61483	0.468838	0.345364	0.322036	0.281394	0.379171	0.370423	209.691
BXD44	M	25.7	116	0	2.28888	0.0756338	0.13933	0.113177	1.77275	0.536271	0.351378	0.350922	0.283672	0.414163	0.380629	216.436	2.39176	0.0775474	0.14334	0.121379	1.7937	0.513854	0.513854	0.360764	0.271279	0.408878	0.386735	218.338
BXD89	F	19.7	111	0	2.45883	0.0647899	0.114453	0.109077	1.64098	0.509936	0.336707	0.363133	0.22353	0.38555	0.39038	214.517	2.38893	0.0655189	0.11017	0.105705	1.60981	0.479591	0.339532	0.369056	0.252143	0.394936	0.382361	212.431
BXD89	F	17.9	111	0	2.19739	0.0569531	0.096228	0.0964103	1.58539	0.465375	0.331513	0.364136	0.210499	0.375253	0.386006	209.773	2.21962	0.0581378	0.096228	0.09477	1.67023	0.448244	0.338621	0.35721	0.219156	0.372428	0.373977	210.005
BXD89	M	21	111	0	2.34282	0.066339	0.113906	0.100875	1.67688	0.479318	0.346093	0.351287	0.221069	0.374706	0.391291	208.664	2.26546	0.0640609	0.0965925	0.100329	1.70386	0.477677	0.337345	0.355752	0.24622	0.377987	0.390015	208.55
BXD89	M	23.8	111	0	1.96611	0.0667946	0.114635	0.10935	1.66504	0.487245	0.341719	0.369421	0.202024	0.370059	0.374979	203.194	2.4457	0.0537638	0.0958635	0.0934031	1.60918	0.443688	0.341354	0.336798	0.230273	0.351834	0.357666	201.24
BXD24	F	27.3	125	0	2.0782	0.0696195	0.125297	0.11099	1.82633	0.487245	0.348098	0.335249	0.26162	0.414801	0.391564	213.958	2.15666	0.0700751	0.132405	0.10607	1.72819	0.506655	0.361675	0.335431	0.268545	0.413343	0.367325	213.3
BXD24	F	25.3	125	0	2.16513	0.0762716	0.124932	0.0972304	1.75151	0.499365	0.36368	0.334247	0.241755	0.417444	0.408969	209.701	2.29726	0.0746314	0.130127	0.101696	1.72345	0.495264	0.371152	0.330966	0.238565	0.393751	0.397578	211.198
BXD24	M	33.2	125	0	2.13242	0.0647899	0.122654	0.106707	1.7055	0.497451	0.341172	0.329052	0.248407	0.39366	0.363133	208.127	2.00885	0.0653366	0.115638	0.100784	1.72354	0.481869	0.343541	0.323949	0.237836	0.41799	0.365776	208.843
BXD24	M	35.7	125	0	2.24815	0.071442	0.137599	0.103336	1.73575	0.504741	0.364956	0.336434	0.261529	0.396849	0.390744	215.808	2.15921	0.0732645	0.130582	0.103245	1.69347	0.466925	0.347186	0.331422	0.256426	0.409698	0.386279	216.831
BXD29	F	15.4	129	0	2.13324	0.0602336	0.103791	0.105341	1.59031	0.451889	0.311648	0.321307	0.215875	0.346002	0.352745	195.34	2.03746	0.0628763	0.112084	0.10452	1.66403	0.462277	0.313197	0.306453	0.21624	0.337892	0.345911	194.923
BXD29	F	14.3	129	0	1.93039	0.0600514	0.105887	0.101058	1.60453	0.4487	0.314381	0.336434	0.230729	0.345819	0.349829	191.16	1.94479	0.0665213	0.108348	0.105705	1.67889	0.40988	0.326957	0.326865	0.229817	0.345546	0.355023	192.046
BXD29	M	26	129	0	2.0474	0.0659745	0.109623	0.105067	1.58175	0.498089	0.337345	0.335522	0.238474	0.371517	0.350467	198.736	2.0504	0.0649721	0.117369	0.102151	1.68044	0.507202	0.342448	0.336251	0.23328	0.351105	0.346275	198.301
BXD29	M	27.2	116	0	1.89367	0.0579555	0.109715	0.0950434	1.51687	0.46492	0.327503	0.308823	0.225899	0.314564	0.344544	189.988	1.96548	0.0667035	0.107528	0.0978683	1.57072	0.448062	0.327048	0.321033	0.240752	0.334155	0.353656	190.752
BXD48a	F	27.6	76	0	2.52416	0.0654278	0.119465	0.108986	1.55578	0.479955	0.345637	0.345637	0.247951	0.391017	0.368965	215.21	2.54448	0.0752693	0.124659	0.103427	1.56407	0.445784	0.344544	0.341628	0.24139	0.381814	0.377804	215.259
BXD48a	F	24.2	76	0	2.54494	0.0709864	0.125388	0.108621	1.60426	0.478862	0.346366	0.326136	0.257519	0.37908	0.384912	215.657	2.72555	0.0725355	0.132131	0.107345	1.61246	0.467836	0.333335	0.326592	0.243668	0.378624	0.358395	215.574
BXD48a	M	26.1	76	0	2.61	0.0661568	0.123474	0.10042	1.5175	0.450978	0.328961	0.335249	0.242028	0.388466	0.358121	213.71	2.58585	0.071442	0.121561	0.104429	1.54976	0.452436	0.334155	0.331695	0.254148	0.385003	0.378898	212.709
BXD48a	M	27.7	76	0	2.49646	0.0662479	0.118645	0.101696	1.56626	0.450613	0.347369	0.350102	0.253054	0.391017	0.369968	212.313	2.457	0.0669769	0.122654	0.104247	1.52434	0.45763	0.350649	0.346822	0.247222	0.391655	0.367416	213.249
BXD51	M	22.8	72	0	2.53583	0.0957724	0.148169	0.112631	1.70486	0.581286	0.354294	0.350922	0.258248	0.388375	0.38883	223.538	2.57765	0.0985973	0.156371	0.119192	1.69957	0.557503	0.363042	0.359579	0.221889	0.394116	0.387919	221.949
BXD51	M	21.4	72	0	2.29872	0.0890291	0.145982	0.11664	1.64262	0.569714	0.346002	0.348735	0.222163	0.371881	0.384365	213.862	2.44306	0.0897581	0.144889	0.116731	1.68426	0.568529	0.347915	0.353201	0.224623	0.382634	0.373977	213.147
BXD51	F	20	72	0	2.55095	0.0937676	0.145618	0.122199	1.72463	0.538549	0.346457	0.331968	0.212412	0.37343	0.37744	217.923	2.54476	0.0936765	0.145709	0.114362	1.68836	0.494535	0.328415	0.316477	0.229179	0.369785	0.361311	218.651
BXD43	F	19.4	90	0	2.49127	0.0607804	0.116822	0.102971	1.50621	0.445419	0.30454	0.29643	0.259524	0.379809	0.329052	200.487	2.44124	0.061965	0.109077	0.0959546	1.51987	0.437856	0.291053	0.285859	0.232278	0.354203	0.325954	199.571
BXD43	F	16.7	90	0	2.41591	0.0623295	0.108348	0.09477	1.43157	0.410336	0.28996	0.279025	0.250138	0.349647	0.3183	198.073	2.36296	0.0595046	0.107892	0.0939499	1.39922	0.412979	0.294698	0.279298	0.223439	0.340443	0.309278	195.76
BXD43	M	22.6	90	0	2.37526	0.0609626	0.108894	0.0974126	1.44971	0.434757	0.283946	0.279845	0.249409	0.374068	0.313652	198.567	2.41982	0.0644254	0.115091	0.0958635	1.46547	0.412067	0.296885	0.284219	0.225717	0.357757	0.335522	199.809
BXD43	M	21.8	90	0	2.43841	0.0609626	0.111446	0.0928564	1.49272	0.415803	0.297979	0.285221	0.228086	0.375162	0.31265	196.647	2.33936	0.0657011	0.117005	0.094041	1.46401	0.426283	0.290051	0.281759	0.280392	0.380629	0.332971	195.509
BXD34	F	19.4	100	0	2.30173	0.0734468	0.127393	0.101878	1.3297	0.452891	0.263169	0.275835	0.216604	0.310281	0.302808	190.081	2.22318	0.0701663	0.124659	0.0936765	1.31001	0.455169	0.268637	0.256699	0.209405	0.302626	0.301077	188.796
BXD34	F	18.5	100	0	2.27074	0.0682526	0.117551	0.0973215	1.25598	0.469841	0.271097	0.263898	0.199564	0.303537	0.302808	187.492	2.21999	0.0677059	0.124841	0.095499	1.2876	0.451433	0.271735	0.253874	0.211228	0.303446	0.293787	187.093
BXD34	M	21.9	100	0	2.21935	0.0713509	0.12393	0.10042	1.37453	0.426738	0.29242	0.28103	0.199928	0.32322	0.319758	192.863	2.21151	0.0683438	0.120103	0.0952256	1.34373	0.432388	0.283399	0.285039	0.213597	0.326136	0.301897	193.129
BXD60	F	23.3	98	0	2.30318	0.0759983	0.117551	0.117825	1.76828	0.485514	0.35393	0.328415	0.247587	0.36614	0.379718	217.523	2.21634	0.08019	0.125388	0.116458	1.83781	0.518592	0.38473	0.345637	0.252507	0.354385	0.39202	218.618
BXD60	F	21.1	98	0	2.28751	0.0756338	0.118098	0.104065	1.83225	0.502737	0.344088	0.345637	0.263898	0.353747	0.385823	214.105	2.15738	0.0694373	0.127119	0.111264	1.78924	0.490799	0.360035	0.325681	0.244671	0.363498	0.358577	213.987
BXD60	M	31.2	98	0	2.73594	0.0760894	0.131493	0.112631	1.70832	0.520506	0.361128	0.353838	0.249136	0.365958	0.389559	228.643	2.39495	0.0810101	0.148352	0.113451	1.77238	0.509571	0.368236	0.341537	0.237016	0.379445	0.407329	232.262
BXD60	M	33.6	98	0	2.56371	0.0661568	0.127211	0.109715	1.7373	0.528069	0.367872	0.352107	0.260618	0.370879	0.405051	229.815	2.51979	0.0697106	0.134683	0.111446	1.78523	0.528798	0.373795	0.360491	0.25515	0.370697	0.375617	230.279
BXD51	F	19	72	0	2.42602	0.0861131	0.14662	0.12065	1.66294	0.523787	0.350285	0.338256	0.229271	0.383727	0.388101	216.315	2.4427	0.0934943	0.144524	0.125661	1.71224	0.535815	0.347915	0.342903	0.228724	0.3758	0.377895	216.642
BXD34	M	19.3	81	0	2.4796	0.0862043	0.130218	0.0996908	1.58603	0.531077	0.32969	0.313652	0.248407	0.374068	0.335613	207.646	2.51423	0.0819214	0.130673	0.102242	1.61638	0.504741	0.327686	0.306545	0.275106	0.379991	0.329144	208.917
BXD101	M	23.4	86	0	2.07792	0.061965	0.0992351	0.0959546	1.48206	0.430292	0.26891	0.251141	0.208676	0.287682	0.302808	184.615	2.18846	0.0586845	0.106434	0.0907605	1.48142	0.414163	0.261347	0.256335	0.187171	0.276018	0.298981	184.3
BXD48a	F	29.1	436	1	2.27721	0.0639698	0.109532	0.101331	1.47058	0.431477	0.360126	0.335249	0.26645	0.361311	0.367507	206.222	2.21425	0.064152	0.120467	0.107254	1.48734	0.42683	0.356208	0.338985	0.229908	0.329144	0.360399	205.429
BXD48a	F	31.9	436	1	2.22828	0.0704396	0.122199	0.106616	1.5566	0.462186	0.367598	0.363953	0.275835	0.391382	0.382907	214.288	2.17124	0.0718065	0.118098	0.107345	1.56589	0.463188	0.358668	0.36122	0.248407	0.369421	0.384456	213.532
BXD48a	M	38.4	436	1	2.27895	0.0774563	0.118645	0.102333	1.61492	0.466378	0.378169	0.375891	0.270186	0.411521	0.391291	219.513	2.31066	0.076545	0.121834	0.105432	1.62932	0.492348	0.396758	0.361766	0.264627	0.360582	0.398216	221.22
BXD51	F	27.5	474	1	2.10781	0.0863865	0.13368	0.120194	1.81047	0.551489	0.37261	0.387281	0.228268	0.36286	0.395027	217.844	2.14426	0.0849285	0.149263	0.125388	1.83471	0.542376	0.376437	0.373977	0.241937	0.402044	0.389195	218.262
BXD51	F	28.9	474	1	2.24104	0.0817391	0.145162	0.135321	1.93987	0.572447	0.394845	0.395665	0.243942	0.389104	0.42118	224.788	2.14818	0.0862043	0.142337	0.129853	1.85303	0.571354	0.407329	0.385185	0.238201	0.388648	0.419448	222.972
BXD51	M	32.5	474	1	2.19274	0.0871155	0.140059	0.121105	1.9211	0.577277	0.39612	0.400677	0.245855	0.412887	0.445601	228.896	2.19283	0.0864776	0.142975	0.123292	1.96292	0.553676	0.414437	0.412614	0.246767	0.410792	0.41717	229.896
BXD43	F	28.9	442	1	2.56973	0.0657923	0.119465	0.112357	1.72436	0.484603	0.410974	0.347915	0.306818	0.400039	0.396941	225.848	2.52617	0.0701663	0.122654	0.111173	1.72582	0.496358	0.389651	0.339896	0.28185	0.395847	0.394845	225.59
BXD43	M	30.2	442	1	2.43769	0.0654278	0.109897	0.110626	1.71579	0.450613	0.360035	0.33698	0.283308	0.411156	0.375253	220.084	2.52125	0.0690728	0.112084	0.107983	1.66185	0.445875	0.373339	0.338347	0.282214	0.397943	0.390926	219.253
BXD29	F	27.9	451	1	1.88346	0.0591401	0.105067	0.105432	1.63451	0.509298	0.337618	0.32477	0.2187	0.357939	0.366596	197.527	1.90971	0.0605981	0.11099	0.111355	1.69748	0.474032	0.347369	0.334155	0.239841	0.38391	0.374342	199.942
BXD44	F	21.1	486	1	2.13005	0.0735379	0.134227	0.113997	1.64271	0.488339	0.351651	0.335796	0.262896	0.381267	0.384183	208.665	2.14308	0.0734468	0.134956	0.114362	1.7352	0.480867	0.354385	0.351105	0.262805	0.369603	0.392293	207.47
BXD44	F	20.4	486	1	1.93367	0.0763628	0.121652	0.107892	1.60872	0.472665	0.338074	0.338894	0.267634	0.361766	0.357666	196.13	1.90725	0.0677059	0.125024	0.10771	1.63168	0.468018	0.340352	0.342812	0.265721	0.360035	0.357483	197.019
BXD44	M	24.2	486	1	2.15866	0.0748136	0.13204	0.113177	1.67078	0.485423	0.361311	0.354112	0.278751	0.381085	0.371881	208.618	2.14244	0.0778208	0.131767	0.110261	1.7044	0.465102	0.360035	0.348371	0.26973	0.369512	0.386735	209.798
BXD62	F	23.6	518	1	1.99372	0.069984	0.113451	0.110717	1.73821	0.501188	0.356937	0.297614	0.280209	0.345728	0.376529	206.052	2.02799	0.0733556	0.122745	0.111446	1.76965	0.503283	0.350922	0.311101	0.260435	0.329599	0.374068	207.363
BXD62	F	24.7	518	1	2.09542	0.0679522	0.11853	0.112617	1.84563	0.51651	0.363139	0.317838	0.272991	0.370053	0.386791	212.713	2.09378	0.0706812	0.125352	0.112071	1.83389	0.512052	0.361684	0.306376	0.273446	0.357045	0.383243	212.291
BXD62	M	23	518	1	2.14782	0.067068	0.117369	0.118463	1.78532	0.482871	0.365138	0.312832	0.282396	0.356937	0.400221	210.647	2.17616	0.0802811	0.129398	0.117642	1.84811	0.522693	0.364136	0.313652	0.25351	0.35639	0.378807	212.844
BXD24	F	28.2	375	1	2.00265	0.0735379	0.130491	0.111719	1.80519	0.535268	0.396941	0.350102	0.259797	0.414892	0.39767	209.151	1.97267	0.0723533	0.127757	0.105158	1.8276	0.489797	0.400768	0.338894	0.253145	0.383819	0.420451	210.65
BXD24	F	28.2	375	1	2.04712	0.0710775	0.128304	0.109441	1.76883	0.537729	0.406509	0.337527	0.246949	0.399492	0.433755	208.289	1.98252	0.071442	0.131038	0.105978	1.76664	0.516041	0.414437	0.332697	0.22435	0.409516	0.427376	210.15
BXD34	M	25.7	421	1	2.17525	0.072171	0.125388	0.108986	1.51204	0.483783	0.311101	0.291327	0.237107	0.356025	0.337163	204.953	2.23575	0.0797344	0.134865	0.105158	1.44779	0.470387	0.304995	0.288593	0.218336	0.347277	0.319393	205.357
BXD34	F	24	421	1	2.0617	0.0716243	0.117551	0.092583	1.33671	0.438585	0.303993	0.279936	0.231913	0.318664	0.334247	190.458	1.99874	0.0689816	0.112539	0.0910339	1.37207	0.456445	0.29643	0.284857	0.217424	0.312103	0.321307	189.249
BXD60	F	39.6	378	1	2.44069	0.0781853	0.134683	0.127484	2.04639	0.621746	0.418173	0.37662	0.279936	0.401315	0.432479	242.543	2.40771	0.0879356	0.133863	0.119556	1.993	0.577641	0.419266	0.374979	0.278569	0.393842	0.418082	240.751
BXD60	F	47.4	378	1	2.45518	0.0781853	0.123019	0.113177	1.87572	0.569167	0.385914	0.385914	0.288228	0.417808	0.426465	233.059	2.29507	0.0880268	0.137508	0.117916	1.91335	0.598965	0.417899	0.39038	0.265174	0.41635	0.432297	234.673
BXD60	M	41.9	378	1	2.45573	0.0866599	0.129033	0.125206	2.06334	0.617828	0.403593	0.394298	0.29643	0.401861	0.442594	243.554	2.31813	0.0932209	0.134865	0.123019	2.11328	0.581286	0.42282	0.396758	0.279207	0.397396	0.451342	243.968
BXD89	F	24.6	416	1	2.13415	0.0606893	0.104247	0.108074	1.82815	0.486061	0.383727	0.368783	0.248589	0.386735	0.418173	217.129	2.19994	0.0609626	0.099873	0.106799	1.82132	0.465467	0.365867	0.376164	0.241026	0.356117	0.408696	215.191
BXD89	M	30.4	416	1	2.24778	0.062694	0.11582	0.111628	1.6623	0.520415	0.380356	0.390744	0.252963	0.417717	0.427103	228.018	2.31093	0.0651544	0.121379	0.114635	1.72691	0.499456	0.394207	0.400039	0.26244	0.38391	0.427376	228.114
BXD65b	M	38.8	439	1	2.34674	0.0677059	0.130218	0.112995	1.8923	0.552582	0.389013	0.390835	0.241664	0.407511	0.407238	220.071	2.15757	0.068526	0.132222	0.119374	1.88	0.53782	0.387464	0.400312	0.264445	0.413708	0.413434	220.74
BXD65b	F	25.9	439	1	2.29207	0.0657923	0.13122	0.111446	1.92547	0.568256	0.397852	0.388648	0.229271	0.410427	0.413525	218.015	2.31676	0.0739024	0.130127	0.112631	1.97468	0.525518	0.402864	0.403593	0.268181	0.418902	0.421635	218.015
BXD65b	F	27.5	439	1	2.2465	0.0660656	0.124386	0.115	1.91253	0.553949	0.375617	0.386279	0.238292	0.422273	0.409789	220.28	2.26974	0.0727178	0.133954	0.111628	1.92611	0.530074	0.397761	0.3912	0.241937	0.42282	0.421727	220.226
BXD24	M	38.3	437	1	1.98917	0.0808279	0.131402	0.103974	1.94834	1.94834	0.387008	0.350102	0.267087	0.385823	0.405871	215.733	2.05742	0.0757249	0.132951	0.103245	1.82022	0.483783	0.377713	0.339805	0.261529	0.428196	0.390288	215.551
BXD34	F	33.5	419	1	2.25015	0.0828326	0.127393	0.114544	1.52042	0.518775	0.31748	0.296885	0.236196	0.343086	0.353656	213.053	2.36661	0.0840173	0.126482	0.102971	1.56307	0.470296	0.307274	0.288866	0.224897	0.335249	0.341901	214.611
BXD34	M	27.4	419	1	2.05596	0.0767273	0.126299	0.100511	1.50192	0.520597	0.335158	0.310463	0.244124	0.343815	0.360399	202.525	2.07965	0.073629	0.126482	0.106525	1.45244	0.490617	0.332242	0.311283	0.243577	0.343541	0.349738	203.083
BXD43	F	27.5	432	1	2.28733	0.0620561	0.109077	0.103791	1.62749	0.40013	0.316386	0.302717	0.266996	0.366505	0.351196	204.047	2.30829	0.0595046	0.107254	0.108986	1.58849	0.378351	0.324041	0.306271	0.295518	0.365502	0.361128	204.999
BXD43	M	38.3	432	1	2.19994	0.0581378	0.100055	0.100511	1.58002	0.426921	0.345455	0.322127	0.242119	0.356846	0.362495	203.855	2.0823	0.0598691	0.11017	0.101696	1.58348	0.452345	0.332242	0.325043	0.267908	0.354659	0.359033	202.418
BXD44	M	22.1	446	1	2.18709	0.0814658	0.137599	0.11746	1.80418	0.51431	0.378624	0.35639	0.299892	0.403228	0.382361	215.299	2.16577	0.08019	0.139695	0.115911	1.83088	0.494353	0.365958	0.358759	0.278569	0.400403	0.398581	213.861
BXD60	M	37.3	473	1	2.52352	0.0837439	0.134045	0.127028	2.13652	0.595866	0.374433	0.359306	0.259706	0.389742	0.408878	243.419	2.45937	0.0869333	0.148898	0.12876	2.10289	0.616643	0.374888	0.34828	0.269548	0.40824	0.396212	243.949
BXD48a	M	32.9	341	1	2.21698	0.0704396	0.111628	0.104976	1.55678	0.450431	0.370697	0.318026	0.23975	0.369694	0.378989	207.556	2.23912	0.075087	0.117187	0.103062	1.52434	0.459817	0.360946	0.335158	0.242028	0.371517	0.3758	205.338
BXD65b	M	37.5	417	1	2.31129	0.0738113	0.122199	0.120285	2.03619	0.570169	0.377713	0.375708	0.232095	0.393751	0.418993	219.927	2.28496	0.0782764	0.141153	0.124295	1.96593	0.559234	0.376164	0.37908	0.234556	0.39038	0.413343	220.846
BXD89	F	25.7	490	1	2.24432	0.0606893	0.108986	0.107528	1.80081	0.510391	0.390197	0.364318	0.233007	0.368327	0.414254	219.663	2.37873	0.06561	0.10689	0.113815	1.71579	0.439769	0.401315	0.383545	0.182159	0.33698	0.408149	212.844
BXD89	M	28.4	687	1	2.37153	0.0626029	0.107163	0.120194	1.98452	0.535997	0.361128	0.326957	0.255423	0.397032	0.401861	233.839	2.30164	0.0651544	0.117005	0.112904	1.93586	0.538093	0.356481	0.327321	0.264627	0.385823	0.401497	236.921
BXD24	F		433	1	2.11674	0.0847463	0.14981	0.111173	1.96748	0.489432	0.403684	0.349464	0.278751	0.415166	0.419357	224.623	2.09177	0.081648	0.14334	0.106799	1.91226	0.489979	0.394936	0.346366	0.271461	0.413616	0.392202	224.623
BXD24	M		433	1	2.02644	0.0754515	0.138875	0.102333	1.83899	0.523058	0.390106	0.347733	0.251141	0.367872	0.406782	211.93	1.95144	0.0661568	0.127028	0.10771	1.80947	0.50055	0.370059	0.326045	0.247587	0.379445	0.376437	208.879
BXD29	F	32.7	425	1	1.9929	0.0621473	0.105158	0.120741	1.76609	0.502737	0.348189	0.321216	0.217242	0.372701	0.366596	201.436	1.90406	0.0662479	0.105341	0.114362	1.74577	0.481322	0.383454	0.321125	0.230637	0.368874	0.38309	203.125
BXD29	M	28.2	425	1	2.01924	0.0622384	0.113451	0.112448	1.77922	0.465193	0.333335	0.321398	0.232278	0.384639	0.349191	208.915	2.06453	0.0669769	0.124659	0.108986	1.78787	0.4795	0.340443	0.309278	0.248407	0.380174	0.359944	207.09
BXD51	M	31.4	469	1	2.39385	0.0890291	0.148716	0.122563	1.94898	0.573359	0.38637	0.36933	0.239112	0.384821	0.403502	227.578	2.25698	0.0973215	0.148989	0.123292	1.9447	0.578279	0.381358	0.376073	0.237654	0.381996	0.39767	225.877
BXD101	F	26.5	559	1	2.24058	0.0715331	0.122928	0.109623	1.76418	0.488066	0.319029	0.284583	0.241481	0.321762	0.34746	206.984	2.11547	0.0697106	0.117005	0.104703	1.82004	0.502919	0.386552	0.329781	0.265538	0.299984	0.363407	207.186
BXD101	M	24.8	559	1	2.17187	0.0647899	0.112084	0.107072	1.70878	0.476402	0.364136	0.315293	0.247951	0.31183	0.37425	204.999	2.14208	0.0669769	0.123019	0.107892	1.78159	0.471936	0.360946	0.314472	0.256426	0.293514	0.361584	206.016
BXD101	M	25.6	477	1	2.30528	0.0701663	0.118645	0.111173	1.74103	0.475308	0.334338	0.306636	0.170586	0.306636	0.35967	210.011	2.37353	0.0741758	0.133954	0.113633	1.77867	0.490708	0.325316	0.307547	0.228268	0.313743	0.357028	207.478
BXD101	F	19	477	1	2.15802	0.0675236	0.124295	0.1037	1.61246	0.506199	0.364318	0.308914	0.233553	0.315384	0.359488	196.894	2.11747	0.0671591	0.132769	0.108712	1.65428	0.49654	0.356754	0.320487	0.230182	0.302991	0.353109	197.646
BXD43	F	28.57	507	1	2.51751	0.072171	0.124659	0.112175	1.67433	0.454623	0.385641	0.348644	0.285221	0.389195	0.377713	228.893	2.60125	0.0748136	0.133134	0.117916	1.62777	0.432206	0.380811	0.358303	0.296521	0.411156	0.381267	229.243
BXD43	F	26.49	507	1	2.40205	0.06561	0.120741	0.105978	1.63077	0.456901	0.38309	0.335158	0.280665	0.370332	0.376984	218.115	2.37526	0.067797	0.117551	0.111628	1.69174	0.450613	0.377531	0.341628	0.280756	0.382178	0.392931	218.08
BXD43	M	28.89	507	1	2.29781	0.0745403	0.12475	0.110352	1.69675	0.433391	0.359306	0.31101	0.272008	0.396485	0.376802	226.144	2.44096	0.075816	0.135594	0.107801	1.63177	0.39849	0.389833	0.302079	0.306271	0.400677	0.368054	222.44
BXD51	F	38.33	450	1	2.33271	0.089667	0.149445	0.128577	1.88975	0.55404	0.381358	0.366322	0.248042	0.382725	0.411703	229.852	2.32615	0.0798255	0.127393	0.112722	1.95153	0.514492	0.389468	0.397396	0.248953	0.37908	0.396485	226.673
BXD51	F	39.12	450	1	2.25452	0.079461	0.148534	0.126755	1.83662	0.538458	0.376893	0.388921	0.260618	0.388921	0.41553	219.916	2.2055	0.0950434	0.152908	0.128851	1.86023	0.539916	0.383636	0.384365	0.23492	0.393933	0.417808	219.396
BXD51	M	35.48	450	1	2.14034	0.0881179	0.136779	0.118554	1.88984	0.568073	0.406053	0.402499	0.277749	0.401497	0.43093	223.232	2.20595	0.0943144	0.153637	0.126846	1.82897	0.556683	0.402408	0.412067	0.245673	0.401041	0.409698	222.705
BXD89	F	22.47	530	1	2.35294	0.0770918	0.118371	0.115091	1.83098	0.446604	0.388284	0.346822	0.237836	0.374341	0.378078	220.367	2.23785	0.0674325	0.114362	0.111172	1.87134	0.486152	0.392202	0.353292	0.246037	0.365229	0.405506	218.873
BXD89	M	24.38	530	1	2.14608	0.0717154	0.128395	0.116822	2.04922	0.534995	0.436215	0.38637	0.225443	0.369603	0.459817	230.853	2.34565	0.0781852	0.129671	0.113906	2.03026	0.455716	0.412523	0.408787	0.241755	0.359579	0.418355	229.831
BXD62	F	34.17	518	1	2.49646	0.0662479	0.118645	0.101695	1.56626	0.450613	0.347369	0.350102	0.253054	0.391017	0.369968	229.17	2.457	0.0669769	0.122654	0.104247	1.52434	0.45763	0.350649	0.346822	0.247222	0.391655	0.367416	230.131
BXD62	F	27.04	518	1	2.10781	0.0863865	0.13368	0.120194	1.81047	0.551489	0.37261	0.387281	0.228268	0.36286	0.395027	214.991	2.14426	0.0849285	0.149263	0.125388	1.83471	0.542376	0.376437	0.373977	0.241937	0.402043	0.389195	218.903
BXD62	M	22.41	518	1	2.24104	0.0817391	0.145162	0.135321	1.93987	0.572447	0.394845	0.395665	0.243942	0.389104	0.42118	210.661	2.14818	0.0862042	0.142337	0.129853	1.85303	0.571354	0.407329	0.385185	0.238201	0.388648	0.419448	211.591
BXD24	M	35.6	375	1	1.9704	0.068526	0.128669	0.110079	1.80127	0.5103	0.381176	0.353747	0.24704	0.385185	0.395391	209.497	1.92037	0.0669769	0.125935	0.107892	1.83043	0.523695	0.388557	0.350102	0.247131	0.41553	0.406144	212.624
